# Supplementary material for: Optical Dielectrophoretic (DEP) Manipulation of Oil-Immersed Aqueous Droplets on a Plasmonic-Enhanced Photoconductive Surface
Source: Micromachines (Basel). 2022 Jan 11;13(1):112. doi: 10.3390/mi13010112 (PMC8777958; doi:10.3390/mi13010112)
Supplement: Supplementary file 1 [file micromachines-13-00112-s001.zip]

Archive with 1 entries (1 files):
- micromachines-1543295-supplementary.pdf
